# Supplementary material for: Identifying circRNA–miRNA–mRNA Regulatory Networks in Chemotherapy-Induced Peripheral Neuropathy
Source: Curr Issues Mol Biol. 2023 Aug 16;45(8):6804–22. doi: 10.3390/cimb45080430 (PMC10453290; doi:10.3390/cimb45080430)
Supplement: Supplementary file 1 [file cimb-45-00430-s001.zip]

Archive with 1 entries (1 files):
- Supplematry.docx
